# Supplementary material for: Base editing of Ptbp1 in neurons alleviates symptoms in a mouse model of Parkinson’s disease
Source: eLife. 2024 Dec 23;13:RP97180. doi: 10.7554/eLife.97180 (PMC11666242; doi:10.7554/eLife.97180)
Supplement: Figure 1—source data 1. — Size of molecular weight (MW) markers are indicated. Bands for PTBP1 (57 kDa) and beta-actin (45 kDa) are indicated for sgRNA-ex3 in N2a and C8-D1A cells. [file elife-97180-fig1-data1.zip]

Archive with 12 entries (11 files):
- Figure1SourceData1/
- __MACOSX/._Figure1SourceData1
- Figure1SourceData1/.DS_Store
- __MACOSX/Figure1SourceData1/._.DS_Store
- Figure1SourceData1/Neuro2a-PTBP1.tif
- __MACOSX/Figure1SourceData1/._Neuro2a-PTBP1.tif
- Figure1SourceData1/Neuro2a-PTBP1_annotated.tif
- __MACOSX/Figure1SourceData1/._Neuro2a-PTBP1_annotated.tif
- Figure1SourceData1/C8D1A-PTBP1-repetition-revision_annotated.tif
- __MACOSX/Figure1SourceData1/._C8D1A-PTBP1-repetition-revision_annotated.tif
- Figure1SourceData1/C8D1A-PTBP1-repetition-revision.tif
- __MACOSX/Figure1SourceData1/._C8D1A-PTBP1-repetition-revision.tif
