# Supplementary material for: Base editing of Ptbp1 in neurons alleviates symptoms in a mouse model of Parkinson’s disease
Source: eLife. 2024 Dec 23;13:RP97180. doi: 10.7554/eLife.97180 (PMC11666242; doi:10.7554/eLife.97180)
Supplement: Figure 1—figure supplement 2—source data 1. — Size of molecular weight (MW) markers are indicated. Bands for polypyrimidine tract binding protein 1 (PTBP1) (57 kDa) and beta-actin (45 kDa) are indicated for sgRNA-ex3 and sgRNA-ex7 in Hepa1-6 cells. [file elife-97180-fig1-figsupp2-data1.zip]

Archive with 6 entries (5 files):
- Figure1FigureSupplement2SourceData1/
- __MACOSX/._Figure1FigureSupplement2SourceData1
- Figure1FigureSupplement2SourceData1/Hepa-PTBP1_annotated.tif
- __MACOSX/Figure1FigureSupplement2SourceData1/._Hepa-PTBP1_annotated.tif
- Figure1FigureSupplement2SourceData1/HEPA-PTBP1.tif
- __MACOSX/Figure1FigureSupplement2SourceData1/._HEPA-PTBP1.tif
