# Supplementary material for: Base editing of Ptbp1 in neurons alleviates symptoms in a mouse model of Parkinson’s disease
Source: eLife. 2024 Dec 23;13:RP97180. doi: 10.7554/eLife.97180 (PMC11666242; doi:10.7554/eLife.97180)
Supplement: Figure 1—figure supplement 3—source data 1. — Size of molecular weight (MW) markers are indicated. Bands for correctly spliced isoforms are indicated. [file elife-97180-fig1-figsupp3-data1.zip]

Archive with 16 entries (15 files):
- Figure1FigureSupplement3SourceData1/
- __MACOSX/._Figure1FigureSupplement3SourceData1
- Figure1FigureSupplement3SourceData1/cDNA-C8D1A.Tif
- __MACOSX/Figure1FigureSupplement3SourceData1/._cDNA-C8D1A.Tif
- Figure1FigureSupplement3SourceData1/cDNA-Neuro2A.Tif
- __MACOSX/Figure1FigureSupplement3SourceData1/._cDNA-Neuro2A.Tif
- Figure1FigureSupplement3SourceData1/cDNA-C8D1A_annotated.tif
- __MACOSX/Figure1FigureSupplement3SourceData1/._cDNA-C8D1A_annotated.tif
- Figure1FigureSupplement3SourceData1/.DS_Store
- __MACOSX/Figure1FigureSupplement3SourceData1/._.DS_Store
- Figure1FigureSupplement3SourceData1/cDNA-Neuro2A_annotated.tif
- __MACOSX/Figure1FigureSupplement3SourceData1/._cDNA-Neuro2A_annotated.tif
- Figure1FigureSupplement3SourceData1/cDNA-HEPA.Tif
- __MACOSX/Figure1FigureSupplement3SourceData1/._cDNA-HEPA.Tif
- Figure1FigureSupplement3SourceData1/cDNA-HEPA_annotated.tif
- __MACOSX/Figure1FigureSupplement3SourceData1/._cDNA-HEPA_annotated.tif
