# Supplementary material for: Base editing of Ptbp1 in neurons alleviates symptoms in a mouse model of Parkinson’s disease
Source: eLife. 2024 Dec 23;13:RP97180. doi: 10.7554/eLife.97180 (PMC11666242; doi:10.7554/eLife.97180)
Supplement: Figure 3—figure supplement 2—source data 1. — Size of molecular weight (MW) markers are indicated. Bands for polypyrimidine tract binding protein 1 (PTBP1) (57 kDa) and beta-actin (45 kDa) are indicated in the striatum of Parkinson’s disease (PD) mice. [file elife-97180-fig3-figsupp2-data1.zip]

Archive with 6 entries (5 files):
- Figure3FigureSupplement2SourceData1/
- __MACOSX/._Figure3FigureSupplement2SourceData1
- Figure3FigureSupplement2SourceData1/striatum-PTBP1_PDmice-revisions_annotated.tif
- __MACOSX/Figure3FigureSupplement2SourceData1/._striatum-PTBP1_PDmice-revisions_annotated.tif
- Figure3FigureSupplement2SourceData1/striatum-PTBP1_PDmice-revisions.tif
- __MACOSX/Figure3FigureSupplement2SourceData1/._striatum-PTBP1_PDmice-revisions.tif
