# Supplementary material for: Base editing of Ptbp1 in neurons alleviates symptoms in a mouse model of Parkinson’s disease
Source: eLife. 2024 Dec 23;13:RP97180. doi: 10.7554/eLife.97180 (PMC11666242; doi:10.7554/eLife.97180)
Supplement: Supplementary file 7. [file elife-97180-supp7.xlsx]

## Sheet: Sheet1
Figure_ID	supplement_ID	panel_ID	group_ID	experiment_context	replicate	N per group	normality test	p-value	statistical test used	p-value	p-value for multiple test correction	t-value	df	95% confidence interval	plotted
Figure 1	n/a	A	N2a-exon3_sgRNA	in vitro	biological	3	n/a	n/a	n/a	n/a	n/a	n/a	n/a	n/a	mean±standard deviation
Figure 1	n/a	A	N2a-exon3_sgRNA+ABE8e	in vitro	biological	3	n/a	n/a	n/a	n/a	n/a	n/a	n/a	n/a	mean±standard deviation
Figure 1	n/a	A	C8-D1A-exon3_sgRNA	in vitro	biological	3	n/a	n/a	n/a	n/a	n/a	n/a	n/a	n/a	mean±standard deviation
Figure 1	n/a	A	C8-D1A-exon3_sgRNA+ABE8e	in vitro	biological	3	n/a	n/a	n/a	n/a	n/a	n/a	n/a	n/a	mean±standard deviation
Figure 1	n/a	B	N2a-exon3_Ptbp1-ctrl	in vitro	biological	3	Shaprio-Wilk test	0.2573	unpaired two-tailed Student's t-test with Welch's correction	0.0073	n/a	10.82	2.081	-0.02923 to -0.01303	mean±standard deviation
Figure 1	n/a	B	N2a-exon3_Ptbp1-edited	in vitro	biological	3	Shaprio-Wilk test	0.63			n/a
Figure 1	n/a	B	N2a-exon3_Ptbp2-ctrl	in vitro	biological	3	Shaprio-Wilk test	0.1407	unpaired two-tailed Student's t-test with Welch's correction	0.0386	n/a	4.742	2.081	0.04979 to 0.7437	mean±standard deviation
Figure 1	n/a	B	N2a-exon3_Ptbp2-edited	in vitro	biological	3	Shaprio-Wilk test	0.7271			n/a
Figure 1	n/a	B	N2a-exon3_Ptbp3-ctrl	in vitro	biological	3	Shaprio-Wilk test	0.7804	unpaired two-tailed Student's t-test with Welch's correction	0.0027	n/a	8.179	3.292	0.002891 to 0.006290	mean±standard deviation
Figure 1	n/a	B	N2a-exon3_Ptbp3-edited	in vitro	biological	3	Shaprio-Wilk test	0.1581			n/a
Figure 1	n/a	B	N2a-exon3_Kcnq2-ctrl	in vitro	biological	3	Shaprio-Wilk test	0.8564	unpaired two-tailed Student's t-test with Welch's correction	0.0036	n/a	13.68	2.201	0.02961 to 0.05364	mean±standard deviation
Figure 1	n/a	B	N2a-exon3_Kcnq2-edited	in vitro	biological	3	Shaprio-Wilk test	0.4716			n/a
Figure 1	n/a	B	C8-D1A-exon3_Ptbp1-ctrl	in vitro	biological	3	Shaprio-Wilk test	0.5644	unpaired two-tailed Student's t-test with Welch's correction	0.0275	n/a	3.852	3.203	-0.1234 to -0.01391	mean±standard deviation
Figure 1	n/a	B	C8-D1A-exon3_Ptbp1-edited	in vitro	biological	3	Shaprio-Wilk test	0.4216			n/a
Figure 1	n/a	B	C8-D1A-exon3_Ptbp2-ctrl	in vitro	biological	3	Shaprio-Wilk test	0.0955	unpaired two-tailed Student's t-test with Welch's correction	0.0189	n/a	4.642	2.998	0.03962 to 0.2126	mean±standard deviation
Figure 1	n/a	B	C8-D1A-xon3_Ptbp2-edited	in vitro	biological	3	Shaprio-Wilk test	0.2983			n/a
Figure 1	n/a	B	C8-D1A-exon3_Ptbp3-ctrl	in vitro	biological	3	Shaprio-Wilk test	0.6369	unpaired two-tailed Student's t-test with Welch's correction	0.0247	n/a	5.363	2.278	0.003161 to 0.01904	mean±standard deviation
Figure 1	n/a	B	C8-D1A-exon3_Ptbp3-edited	in vitro	biological	3	Shaprio-Wilk test	0.0551			n/a
Figure 1	n/a	B	C8-D1A-exon3_Kcnq2-ctrl	in vitro	biological	3	Shaprio-Wilk test	0.1026	unpaired two-tailed Student's t-test with Welch's correction	0.0152	n/a	5.913	2.542	0.01837 to 0.07290	mean±standard deviation
Figure 1	n/a	B	C8-D1A-exon3_Kcnq2-edited	in vitro	biological	3	Shaprio-Wilk test	0.8679			n/a
Figure 1	2	A	exon3_sgRNA	in vitro	biological	5	n/a	n/a	n/a	n/a	n/a	n/a	n/a	n/a	mean±standard deviation
Figure 1	2	A	exon3_sgRNA+ABE8e	in vitro	biological	5	n/a	n/a	n/a	n/a	n/a	n/a	n/a	n/a	mean±standard deviation
Figure 1	2	A	exon6_sgRNA	in vitro	biological	4	n/a	n/a	n/a	n/a	n/a	n/a	n/a	n/a	mean±standard deviation
Figure 1	2	A	exon6_sgRNA+ABE8e	in vitro	biological	4	n/a	n/a	n/a	n/a	n/a	n/a	n/a	n/a	mean±standard deviation
Figure 1	2	B	exon3_Ptbp1-ctrl	in vitro	biological	3	Shaprio-Wilk test	0.2953	unpaired two-tailed Student's t-test with Welch's correction	0.0004	n/a	12.6	3.665	-0.007454 to -0.004680	mean±standard deviation
Figure 1	2	B	exon3_Ptbp1-edited	in vitro	biological	3	Shaprio-Wilk test	0.9674
Figure 1	2	B	exon3_Ptbp2-ctrl	in vitro	biological	3	Shaprio-Wilk test	0.9595	unpaired two-tailed Student's t-test with Welch's correction	0.0014	n/a	21.48	2.171	0.04373 to 0.06370	mean±standard deviation
Figure 1	2	B	exon3_Ptbp2-edited	in vitro	biological	3	Shaprio-Wilk test	0.3574
Figure 1	2	B	exon3_Ptbp3-ctrl	in vitro	biological	3	Shaprio-Wilk test	0.292	unpaired two-tailed Student's t-test with Welch's correction	0.0051	n/a	12.35	2.127	0.002462 to 0.004880	mean±standard deviation
Figure 1	2	B	exon3_Ptbp3-edited	in vitro	biological	3	Shaprio-Wilk test	0.9649
Figure 1	2	B	exon3_Kcnq2-ctrl	in vitro	biological	3	Shaprio-Wilk test	0.8227	unpaired two-tailed Student's t-test with Welch's correction	0.0317	n/a	5.369	2.038	1.062e-005 to 8.931e-005	mean±standard deviation
Figure 1	2	B	exon3_Kcnq2-edited	in vitro	biological	3	Shaprio-Wilk test	0.1012
Figure 1	2	B	exon6_Ptbp1-ctrl	in vitro	biological	3	Shaprio-Wilk test	0.9616	unpaired two-tailed Student's t-test with Welch's correction	0.0064	n/a	5.448	3.792	-0.007015 to -0.002210	mean±standard deviation
Figure 1	2	B	exon6_Ptbp1-edited	in vitro	biological	3	Shaprio-Wilk test	0.1888
Figure 1	2	B	exon6_Ptbp2-ctrl	in vitro	biological	3	Shaprio-Wilk test	0.6138	unpaired two-tailed Student's t-test with Welch's correction	0.477	n/a	4.355	2.027	0.0007179 to 0.05780	mean±standard deviation
Figure 1	2	B	exon6_Ptbp2-edited	in vitro	biological	3	Shaprio-Wilk test	0.7167
Figure 1	2	B	exon6_Ptbp3-ctrl	in vitro	biological	3	Shaprio-Wilk test	0.5623	unpaired two-tailed Student's t-test with Welch's correction	0.0055	n/a	10.62	2.279	0.002643 to 0.005632	mean±standard deviation
Figure 1	2	B	exon6_Ptbp3-edited	in vitro	biological	3	Shaprio-Wilk test	0.9768
Figure 1	2	B	exon6_Kcnq2-ctrl	in vitro	biological	3	Shaprio-Wilk test	0.6878	unpaired two-tailed Student's t-test with Welch's correction	0.016	n/a	6.564	2.276	8.770e-006 to 3.350e-005	mean±standard deviation
Figure 1	2	B	exon6_Kcnq2-edited	in vitro	biological	3	Shaprio-Wilk test	0.2665
Figure 2	n/a	C	SNc-intact_ctrl	in vivo	biological	3	Shaprio-Wilk test	0.0922	unpaired two-tailed Student's t-test with Welch's correction	0.0331	n/a	5.359	2	-15424 to -1688	mean±standard deviation
Figure 2	n/a	C	SNc-lesion_ctrl	in vivo	biological	3	Shaprio-Wilk test	0.6086
Figure 2	n/a	D	SNc-intact_GFAP	in vivo	biological	4	Shaprio-Wilk test	0.1081	unpaired two-tailed Student's t-test with Welch's correction	0.1333	n/a	1.741	5.878	-3850 to 658.0	mean±standard deviation
Figure 2	n/a	D	SNc-intact_hsyn	in vivo	biological	4	Shaprio-Wilk test	0.9281
Figure 2	n/a	D	SNc-lesion_GFAP	in vivo	biological	4	Shaprio-Wilk test	0.9976	unpaired two-tailed Student's t-test with Welch's correction	0.0014	n/a	6.876	4.605	346.6 to 778.2	mean±standard deviation
Figure 2	n/a	D	SNc-lesion_hsyn	in vivo	biological	4	Shaprio-Wilk test	0.4498
Figure 2	n/a	E	ventral_ctrl	in vivo	biological	3	Shaprio-Wilk test	0.1425	ordinary one-way ANOVA with Dunnet's multiple comparisons test	0.4248	n/a	n/a	n/a	n/a	mean±standard deviation
Figure 2	n/a	E	ventral_GFAP	in vivo	biological	4	Shaprio-Wilk test	0.0868			0.7935	n/a	8	-0.1012 to 0.06576
Figure 2	n/a	E	ventral_hsyn	in vivo	biological	4	Shaprio-Wilk test	0.9667			0.6998	n/a	8	-0.06110 to 0.1059
Figure 2	n/a	E	dorsal_ctrl	in vivo	biological	3	Shaprio-Wilk test	0.7082	ordinary one-way ANOVA with Dunnet's multiple comparisons test	0.2381	n/a	n/a	n/a	n/a	mean±standard deviation
Figure 2	n/a	E	dorsal_GFAP	in vivo	biological	4	Shaprio-Wilk test	0.5668			0.7352	n/a	8	-0.1077 to 0.06500
Figure 2	n/a	E	dorsal_hsyn	in vivo	biological	4	Shaprio-Wilk test	0.156			0.4906	n/a	8	-0.05222 to 0.1205
Figure 2	1	C	intact_sham	in vivo	biological	6	Shaprio-Wilk test	0.6988	unpaired two-tailed Student's t-test with Welch's correction	0.9331	n/a	0.08588	10.89	-2841 to 2628	mean±standard deviation
Figure 2	1	C	intact_6-OHDA	in vivo	biological	7	Shaprio-Wilk test	0.4509
Figure 2	1	C	lesion_sham	in vivo	biological	6	Shaprio-Wilk test	0.6778	unpaired two-tailed Student's t-test with Welch's correction	0.0001	n/a	10.52	5.01	-12830 to -7795	mean±standard deviation
Figure 2	1	C	lesion_6-OHDA	in vivo	biological	7	Shaprio-Wilk test	0.1187
Figure 2	1	C	ventral_sham	in vivo	biological	6	Shaprio-Wilk test	0.215	unpaired two-tailed Student's t-test with Welch's correction	<0.0001	n/a	31.27	6.973	-1.006 to -0.8648	mean±standard deviation
Figure 2	1	C	ventral_6-OHDA	in vivo	biological	7	Shaprio-Wilk test	0.1473
Figure 2	1	C	dorsal_sham	in vivo	biological	6	Shaprio-Wilk test	0.2438	unpaired two-tailed Student's t-test with Welch's correction	<0.0001	n/a	22.76	5.611	-1.028 to -0.8258	mean±standard deviation
Figure 2	1	C	dorsal_6-OHDA	in vivo	biological	7	Shaprio-Wilk test	0.2369
Figure 2	1	E	ipsilateral-rotations_sham	in vivo	biological	6	Shaprio-Wilk test	0.0016	two-tailed Mann Whitney test	0.0012	n/a	n/a	n/a	n/a	mean±standard deviation
Figure 2	1	E	ipsilateral-rotations_6-OHDA	in vivo	biological	7	Shaprio-Wilk test	0.0543
Figure 2	1	E	ipsilateral-steps_sham	in vivo	biological	6	Shaprio-Wilk test	0.9191	two-tailed Student's t-test with Welch's correction	<0.0001	n/a	9.449	10.77	0.1174 to 0.1889	mean±standard deviation
Figure 2	1	E	ipsilateral-steps_6-OHDA	in vivo	biological	7	Shaprio-Wilk test	0.2993
Figure 2	2	C	N2a_ctrl	in vitro	biological	6	n/a	n/a	n/a	n/a	n/a	n/a	n/a	n/a	mean±standard deviation
Figure 2	2	C	N2a_full-length	in vitro	biological	3	n/a	n/a	n/a	n/a	n/a	n/a	n/a	n/a	mean±standard deviation
Figure 2	2	C	N2a_intein-split	in vitro	biological	6	n/a	n/a	n/a	n/a	n/a	n/a	n/a	n/a	mean±standard deviation
Figure 2	2	C	C8-D1A_ctrl	in vitro	biological	4	n/a	n/a	n/a	n/a	n/a	n/a	n/a	n/a	mean±standard deviation
Figure 2	2	C	C8-D1A_full-length	in vitro	biological	4	n/a	n/a	n/a	n/a	n/a	n/a	n/a	n/a	mean±standard deviation
Figure 2	2	C	C8-D1A_intein-split	in vitro	biological	6	n/a	n/a	n/a	n/a	n/a	n/a	n/a	n/a	mean±standard deviation
Figure 2	4	C	lesioned-mfb_ctrl	in vivo	biological	3	Shaprio-Wilk test	0.8833	ordinary one-way ANOVA with Dunnet's multiple comparisons test	0.356	n/a	n/a	n/a	n/a	mean±standard deviation
Figure 2	4	C	lesioned-mfb_GFAP	in vivo	biological	4	Shaprio-Wilk test	0.4656	ordinary one-way ANOVA with Dunnet's multiple comparisons test		0.3796	n/a	8	n/a	mean±standard deviation
Figure 2	4	C	lesioned-mfb_hsyn	in vivo	biological	4	Shaprio-Wilk test	0.1608	ordinary one-way ANOVA with Dunnet's multiple comparisons test		0.2996	n/a	8	n/a	mean±standard deviation
Figure 2	5	A	SNc_sham	in vivo	biological	3	n/a	n/a	n/a	n/a	n/a	n/a	n/a	n/a	mean±standard deviation
Figure 2	5	A	SNc_ctrl	in vivo	biological	3	n/a	n/a	n/a	n/a	n/a	n/a	n/a	n/a	mean±standard deviation
Figure 2	5	A	SNc_GFAP	in vivo	biological	4	n/a	n/a	n/a	n/a	n/a	n/a	n/a	n/a	mean±standard deviation
Figure 2	5	A	SNc_hsyn	in vivo	biological	4	n/a	n/a	n/a	n/a	n/a	n/a	n/a	n/a	mean±standard deviation
Figure 2	5	B	SNc_ctrl	in vivo	biological	3	Shaprio-Wilk test	0.4771	ordinary one-way ANOVA with Dunnet's multiple comparisons test	0.0322	n/a	n/a	n/a	n/a	mean±standard deviation
Figure 2	5	B	SNc_GFAP	in vivo	biological	3	Shaprio-Wilk test	0.077	ordinary one-way ANOVA with Dunnet's multiple comparisons test		0.0383	n/a	6	0.0001980 to 0.005589	mean±standard deviation
Figure 2	5	B	SNc_hsyn	in vivo	biological	3	Shaprio-Wilk test	0.775	ordinary one-way ANOVA with Dunnet's multiple comparisons test		0.0354	n/a	6	0.0002567 to 0.005648	mean±standard deviation
Figure 3	n/a	A	striatum-THpositive_ctrl	in vivo	biological	8	n/a	n/a	n/a	n/a	n/a	n/a	n/a	n/a	mean±standard deviation
Figure 3	n/a	A	striatum-THpositive_hsyn	in vivo	biological	7	n/a	n/a	n/a	n/a	n/a	n/a	n/a	n/a	mean±standard deviation
Figure 3	n/a	B	SNc-intact_TH+NEUNpositive	in vivo	biological	4	n/a	n/a	n/a	n/a	n/a	n/a	n/a	n/a	mean±standard deviation
Figure 3	n/a	B	SNc-lesion_TH+NEUNpositive	in vivo	biological	4	n/a	n/a	n/a	n/a	n/a	n/a	n/a	n/a	mean±standard deviation
Figure 3	n/a	C	str-intact_TH+NEUNpositive	in vivo	biological	7	n/a	n/a	n/a	n/a	n/a	n/a	n/a	n/a	mean±standard deviation
Figure 3	n/a	C	str-lesion_TH+NEUNpositive	in vivo	biological	7	n/a	n/a	n/a	n/a	n/a	n/a	n/a	n/a	mean±standard deviation
Figure 3	n/a	D	SNc-cell-surface_endogen	in vivo	biological	44	Shaprio-Wilk test	0.661	ordinary one-way ANOVA with Tukey's multiple comparisons test	<0.0001	n/a	n/a	n/a	n/a	mean±standard deviation
Figure 3	n/a	D	SNc-cell-surface_hsyn	in vivo	biological	32	Shaprio-Wilk test	0.0625			0.0918	n/a	206	-1.806 to 39.71
Figure 3	n/a	D	str-cell-surface_hsyn	in vivo	biological	68	Shaprio-Wilk test	0.619			<0.0001	n/a	206	37.82 to 87.67
Figure 3	n/a	D	SNc-Feret-diameter_endogen	in vivo	biological	44	Shaprio-Wilk test	0.8339	ordinary one-way ANOVA with Tukey's multiple comparisons test	<0.0001	n/a	n/a	n/a	n/a	mean±standard deviation
Figure 3	n/a	D	SNc-Feret-diameter_hsyn	in vivo	biological	32	Shaprio-Wilk test	0.0897			0.166	n/a	206	-0.5888 to 5.859
Figure 3	n/a	D	str-Feret-diameter_hsyn	in vivo	biological	68	Shaprio-Wilk test	0.6936			<0.0001	n/a	206	2.869 to 10.61
Figure 3	1	C	SNc-intact_ctrl	in vivo	biological	8	Shaprio-Wilk test	0.109	unpaired two-tailed Student's t-test with Welch's correction	0.9448	n/a	0.07091	10.69	-2254 to 2114	mean±standard deviation
Figure 3	1	C	SNc-intact_hsyn	in vivo	biological	8	Shaprio-Wilk test	0.3142
Figure 3	1	C	SNc-lesion_ctrl	in vivo	biological	8	Shaprio-Wilk test	0.0136	two-tailed Mann Whitney test	0.926	n/a	n/a	n/a	n/a	mean±standard deviation
Figure 3	1	C	SNc-lesion_hsyn	in vivo	biological	8	Shaprio-Wilk test	0.0071
Figure 3	2	A	striatum_sham	in vivo	biological	6	Shaprio-Wilk test	n/a	n/a	n/a	n/a	n/a	n/a	n/a	mean±standard deviation
Figure 3	2	A	striatum_ctrl	in vivo	biological	8	Shaprio-Wilk test	n/a	n/a	n/a	n/a	n/a	n/a	n/a	mean±standard deviation
Figure 3	2	A	striatum_hsyn	in vivo	biological	8	Shaprio-Wilk test	n/a	n/a	n/a	n/a	n/a	n/a	n/a	mean±standard deviation
Figure 3	2	C	striatum_ctrl	in vivo	biological	3	Shaprio-Wilk test	0.1746	unpaired two-tailed Student's t-test with Welch's correction	n/a	n/a	2.481	4	-0.006259 to 0.0003519	mean±standard deviation
Figure 3	2	C	striatum_hsyn	in vivo	biological	3	Shaprio-Wilk test	0.1656		0.0681	n/a
Figure 3	3	B	striatum_ctrl-OT1	in vivo	biological	3	n/a	n/a	n/a	n/a	n/a	n/a	n/a	n/a	mean±standard deviation
Figure 3	3	B	striatum_hsyn-OT1	in vivo	biological	3	n/a	n/a	n/a	n/a	n/a	n/a	n/a	n/a	mean±standard deviation
Figure 3	3	B	striatum_ctrl-OT2	in vivo	biological	3	n/a	n/a	n/a	n/a	n/a	n/a	n/a	n/a	mean±standard deviation
Figure 3	3	B	striatum_hsyn-OT2	in vivo	biological	3	n/a	n/a	n/a	n/a	n/a	n/a	n/a	n/a	mean±standard deviation
Figure 3	3	C	Mypn-striatum_ctrl	in vivo	biological	3	Shaprio-Wilk test	0.8428	unpaired two-tailed Student's t-test with Welch's correction	n/a	n/a	n/a	n/a	n/a	mean±standard deviation
Figure 3	3	C	Mypn-striatum_hsyn	in vivo	biological	3	Shaprio-Wilk test	0.8776		0.4528	n/a	0.8307	4	-5.465e-005 to 0.0001013	mean±standard deviation
Figure 3	3	C	Ank1-striatum_ctrl	in vivo	biological	3	Shaprio-Wilk test	0.3409	unpaired two-tailed Student's t-test with Welch's correction	n/a	n/a	n/a	n/a	n/a	mean±standard deviation
Figure 3	3	C	Ank1-striatum_hsyn	in vivo	biological	3	Shaprio-Wilk test	0.1287		0.5547	n/a	0.6439	4	-0.001354 to 0.002171	mean±standard deviation
Figure 3	4	B	dopamine-intact_ctrl	in vivo	biological	5	Shaprio-Wilk test	0.7094	unpaired two-tailed Student's t-test with Welch's correction	0.8009	n/a	0.2617	7.132	-126.0 to 100.8	mean±standard deviation
Figure 3	4	B	dopamine-intact_hsyn	in vivo	biological	5	Shaprio-Wilk test	0.0279
Figure 3	4	B	dopamine-lesion_ctrl	in vivo	biological	5	Shaprio-Wilk test	0.3728	two-tailed Mann Whitney test	0.0159	n/a	n/a	n/a	n/a	mean±standard deviation
Figure 3	4	B	dopamine-lesion_hsyn	in vivo	biological	5	Shaprio-Wilk test	0.2463
Figure 3	4	C	DOPAC-intact_ctrl	in vivo	biological	5	Shaprio-Wilk test	0.7005	unpaired two-tailed Student's t-test with Welch's correction	0.333	n/a	1.038	7.192	-12.54 to 32.34	mean±standard deviation
Figure 3	4	C	DOPAC-intact_hsyn	in vivo	biological	5	Shaprio-Wilk test	0.2619
Figure 3	4	C	DOPAC-lesion_ctrl	in vivo	biological	5	Shaprio-Wilk test	0.2776	unpaired two-tailed Student's t-test with Welch's correction	0.0449	n/a	2.572	5.606	-9.800 to -0.1603	mean±standard deviation
Figure 3	4	C	DOPAC-lesion_hsyn	in vivo	biological	5	Shaprio-Wilk test	0.1206
Figure 4	n/a	B	4i_DAT/TH-cells	in vivo	biological	6	n/a	n/a	n/a	n/a	n/a	n/a	n/a	n/a	mean±standard deviation
Figure 4	n/a	B	4i_DAT/TH/DCX-cells	in vivo	biological	6	n/a	n/a	n/a	n/a	n/a	n/a	n/a	n/a	mean±standard deviation
Figure 4	n/a	B	4i_DAT/TH/NESTIN-cells	in vivo	biological	6	n/a	n/a	n/a	n/a	n/a	n/a	n/a	n/a	mean±standard deviation
Figure 4	n/a	B	4i_DAT/TH/SOX2-cells	in vivo	biological	6	n/a	n/a	n/a	n/a	n/a	n/a	n/a	n/a	mean±standard deviation
Figure 4	n/a	B	4i_DAT/TH/NEUN-cells	in vivo	biological	6	n/a	n/a	n/a	n/a	n/a	n/a	n/a	n/a	mean±standard deviation
Figure 4	n/a	B	4i_DAT/TH/NEUN/CTIP2-cells	in vivo	biological	6	n/a	n/a	n/a	n/a	n/a	n/a	n/a	n/a	mean±standard deviation
Figure 4	n/a	B	4i_DAT/TH/NEUN/PV-cells	in vivo	biological	6	n/a	n/a	n/a	n/a	n/a	n/a	n/a	n/a	mean±standard deviation
Figure 4	n/a	B	4i_DAT/TH/NEUN/SST-cells	in vivo	biological	6	n/a	n/a	n/a	n/a	n/a	n/a	n/a	n/a	mean±standard deviation
Figure 4	n/a	B	4i_DAT/TH/NEUN/CALB2-cells	in vivo	biological	6	n/a	n/a	n/a	n/a	n/a	n/a	n/a	n/a	mean±standard deviation
Figure 5	n/a	A	ipsilateral-steps-before_sham	in vivo	biological	6	Shaprio-Wilk test	0.7954	two-way ANOVA with Sidak's multiple comparisons test	<0.0001	0.8445	0.7402	56	-0.1418 to 0.07622	mean±standard deviation
Figure 5	n/a	A	ipsilateral-steps-after_sham	in vivo	biological	6	Shaprio-Wilk test	0.3705
Figure 5	n/a	A	ipsilateral-steps-before_hsyn	in vivo	biological	13	Shaprio-Wilk test	0.2393	two-way ANOVA with Sidak's multiple comparisons test		<0.0001	11.49	56	0.2715 to 0.4196	mean±standard deviation
Figure 5	n/a	A	ipsilateral-steps-after_hsyn	in vivo	biological	13	Shaprio-Wilk test	0.6315
Figure 5	n/a	A	ipsilateral-steps-before_ctrl	in vivo	biological	12	Shaprio-Wilk test	0.1241	two-way ANOVA with Sidak's multiple comparisons test		0.2667	1.681	56	-0.02442 to 0.1297	mean±standard deviation
Figure 5	n/a	A	ipsilateral-steps-after_ctrl	in vivo	biological	12	Shaprio-Wilk test	0.8626
Figure 5	n/a	B	ipsilateral-rotations-before_sham	in vivo	biological	6	Shaprio-Wilk test	0.2132	two-way ANOVA with Sidak's multiple comparisons test	0.0002	0.4717	1.357	18	-0.1504 to 0.04805	mean±standard deviation
Figure 5	n/a	B	ipsilateral-rotations-after_sham	in vivo	biological	6	Shaprio-Wilk test	0.3321
Figure 5	n/a	B	ipsilateral-rotations-before_hsyn	in vivo	biological	8	Shaprio-Wilk test	0.1568	two-way ANOVA with Sidak's multiple comparisons test		<0.0001	8.108	18	0.1789 to 0.3507	mean±standard deviation
Figure 5	n/a	B	ipsilateral-rotations-after_hsyn	in vivo	biological	8	Shaprio-Wilk test	0.7046
Figure 5	n/a	B	ipsilateral-rotations-before_ctrl	in vivo	biological	8	Shaprio-Wilk test	0.308	two-way ANOVA with Sidak's multiple comparisons test		0.187	1.952	18	-0.02371 to 0.1600	mean±standard deviation
Figure 5	n/a	B	ipsilateral-rotations-after_ctrl	in vivo	biological	8	Shaprio-Wilk test	0.542
Figure 5	n/a	C	ipsilateral-rotations-before_sham	in vivo	biological	6	Kolmogorov-Smirnov test	>0.1000	two-way ANOVA with Sidak's multiple comparisons test	0.5972	0.9775	0.3675	18	-0.1181 to 0.1564	mean±standard deviation
Figure 5	n/a	C	ipsilateral-rotations-after_sham	in vivo	biological	6	Kolmogorov-Smirnov test	0.0229
Figure 5	n/a	C	ipsilateral-rotations-before_hsyn	in vivo	biological	8	Kolmogorov-Smirnov test	0.0009	two-way ANOVA with Sidak's multiple comparisons test		0.9669	0.4206	18	-0.09985 to 0.1378	mean±standard deviation
Figure 5	n/a	C	ipsilateral-rotations-after_hsyn	in vivo	biological	8	Kolmogorov-Smirnov test	>0.1000
Figure 5	n/a	C	ipsilateral-rotations-before_ctrl	in vivo	biological	8	Kolmogorov-Smirnov test	<0.0001	two-way ANOVA with Sidak's multiple comparisons test		0.9984	0.1479	18	-0.1199 to 0.1342	mean±standard deviation
Figure 5	n/a	C	ipsilateral-rotations-after_ctrl	in vivo	biological	8	Kolmogorov-Smirnov test	0.0395
Figure 5	n/a	D	contralateral-rotations-before_sham	in vivo	biological	6	Kolmogorov-Smirnov test	>0.1000	two-way ANOVA with Sidak's multiple comparisons test	>0.9999	>0.9999	0	18	-0.06553 to 0.06553	mean±standard deviation
Figure 5	n/a	D	contralateral-rotations-after_sham	in vivo	biological	6	Kolmogorov-Smirnov test	>0.1000
Figure 5	n/a	D	contralateral-rotations-before_hsyn	in vivo	biological	8	Kolmogorov-Smirnov test	<0.0001	two-way ANOVA with Sidak's multiple comparisons test		>0.9999	0	18	-0.05675 to 0.05675	mean±standard deviation
Figure 5	n/a	D	contralateral-rotations-after_hsyn	in vivo	biological	8	Kolmogorov-Smirnov test	<0.0001
Figure 5	n/a	D	contralateral-rotations-before_ctrl	in vivo	biological	8	Kolmogorov-Smirnov test	<0.0001	two-way ANOVA with Sidak's multiple comparisons test		>0.9999	0	18	-0.06067 to 0.06067	mean±standard deviation
Figure 5	n/a	D	contralateral-rotations-after_ctrl	in vivo	biological	8	Kolmogorov-Smirnov test	<0.0001
Figure 5	1	A	ipsilateral-steps-before_sham	in vivo	biological	3	Shaprio-Wilk test	0.6766	two-way ANOVA with Sidak's multiple comparisons test	0.0002	0.1577	2.331	10	-0.1254 to 0.01630	mean±standard deviation
Figure 5	1	A	ipsilateral-steps-after_sham	in vivo	biological	3	Shaprio-Wilk test	0.9574
Figure 5	1	A	ipsilateral-steps-before_hsyn	in vivo	biological	4	Shaprio-Wilk test	0.87	two-way ANOVA with Sidak's multiple comparisons test		<0.0001	16.56	10	0.2744 to 0.3971	mean±standard deviation
Figure 5	1	A	ipsilateral-steps-after_hsyn	in vivo	biological	4	Shaprio-Wilk test	0.1698
Figure 5	1	A	ipsilateral-steps-before_GFAP	in vivo	biological	4	Shaprio-Wilk test	0.0869	two-way ANOVA with Sidak's multiple comparisons test		0.8608	0.9002	10	-0.07962 to 0.04312	mean±standard deviation
Figure 5	1	A	ipsilateral-steps-after_GFAP	in vivo	biological	4	Shaprio-Wilk test	0.0095
Figure 5	1	A	ipsilateral-steps-before_ctrl	in vivo	biological	3	Shaprio-Wilk test	0.3596	two-way ANOVA with Sidak's multiple comparisons test		0.972	0.5553	10	-0.08386 to 0.05786	mean±standard deviation
Figure 5	1	A	ipsilateral-steps-after_ctrl	in vivo	biological	3	Shaprio-Wilk test	0.9352
Figure 5	1	B	ipsilateral-rotations-before_sham	in vivo	biological	3	Shaprio-Wilk test	0.3796	two-way ANOVA with Sidak's multiple comparisons test	0.0006	0.7025	1.156	20	-0.2660 to 0.1080	mean±standard deviation
Figure 5	1	B	ipsilateral-rotations-after_sham	in vivo	biological	3	Shaprio-Wilk test	0.0873
Figure 5	1	B	ipsilateral-rotations-before_hsyn	in vivo	biological	4	Shaprio-Wilk test	0.6995	two-way ANOVA with Sidak's multiple comparisons test		<0.0001	6.397	20	0.2168 to 0.5407	mean±standard deviation
Figure 5	1	B	ipsilateral-rotations-after_hsyn	in vivo	biological	4	Shaprio-Wilk test	0.2835
Figure 5	1	B	ipsilateral-rotations-before_GFAP	in vivo	biological	4	Shaprio-Wilk test	0.8209	two-way ANOVA with Sidak's multiple comparisons test		0.0504	2.732	20	-0.0002107 to 0.3237	mean±standard deviation
Figure 5	1	B	ipsilateral-rotations-after_GFAP	in vivo	biological	4	Shaprio-Wilk test	0.7691
Figure 5	1	B	ipsilateral-rotations-before_ctrl	in vivo	biological	3	Shaprio-Wilk test	0.8709	two-way ANOVA with Sidak's multiple comparisons test		0.8402	0.9216	20	-0.1240 to 0.2500	mean±standard deviation
Figure 5	1	B	ipsilateral-rotations-after_ctrl	in vivo	biological	3	Shaprio-Wilk test	0.8541
Figure 5	1	C	ipsilateral-rotations-before_sham	in vivo	biological	3	Shaprio-Wilk test	0.6161	two-way ANOVA with Sidak's multiple comparisons test	0.6366	0.5936	1.321	20	-0.3205 to 0.1118	mean±standard deviation
Figure 5	1	C	ipsilateral-rotations-after_sham	in vivo	biological	3	Shaprio-Wilk test	0.0703
Figure 5	1	C	ipsilateral-rotations-before_hsyn	in vivo	biological	4	Shaprio-Wilk test	0.0537	two-way ANOVA with Sidak's multiple comparisons test		0.9069	0.7746	20	-0.1342 to 0.2402	mean±standard deviation
Figure 5	1	C	ipsilateral-rotations-after_hsyn	in vivo	biological	4	Shaprio-Wilk test	0.3929
Figure 5	1	C	ipsilateral-rotations-before_GFAP	in vivo	biological	4	Shaprio-Wilk test	0.7966	two-way ANOVA with Sidak's multiple comparisons test		0.9966	0.3106	20	-0.2084 to 0.1659	mean±standard deviation
Figure 5	1	C	ipsilateral-rotations-after_GFAP	in vivo	biological	4	Shaprio-Wilk test	0.0012
Figure 5	1	C	ipsilateral-rotations-before_ctrl	in vivo	biological	3	Shaprio-Wilk test	0.0012	two-way ANOVA with Sidak's multiple comparisons test		>0.9999	0.0211	20	-0.2145 to 0.2178	mean±standard deviation
Figure 5	1	C	ipsilateral-rotations-after_ctrl	in vivo	biological	3	Shaprio-Wilk test	0.0012
Figure 5	1	D	contralateral-rotations-before_sham	in vivo	biological	3	Shaprio-Wilk test	0.3631	two-way ANOVA with Sidak's multiple comparisons test	0.8686	0.9965	0.3176	10	-0.1404 to 0.1137	mean±standard deviation
Figure 5	1	D	contralateral-rotations-after_sham	in vivo	biological	3	Shaprio-Wilk test	0.2983
Figure 5	1	D	contralateral-rotations-before_hsyn	in vivo	biological	4	Shaprio-Wilk test	n/a	two-way ANOVA with Sidak's multiple comparisons test		>0.9999	0	10	-0.1100 to 0.1100	mean±standard deviation
Figure 5	1	D	contralateral-rotations-after_hsyn	in vivo	biological	4	Shaprio-Wilk test	n/a
Figure 5	1	D	contralateral-rotations-before_GFAP	in vivo	biological	4	Shaprio-Wilk test	n/a	two-way ANOVA with Sidak's multiple comparisons test		>0.9999	0	10	-0.1100 to 0.1100	mean±standard deviation
Figure 5	1	D	contralateral-rotations-after_GFAP	in vivo	biological	4	Shaprio-Wilk test	n/a
Figure 5	1	D	contralateral-rotations-before_ctrl	in vivo	biological	3	Shaprio-Wilk test	n/a	two-way ANOVA with Sidak's multiple comparisons test		>0.9999	0	10	-0.1271 to 0.1271	mean±standard deviation
Figure 5	1	D	contralateral-rotations-after_ctrl	in vivo	biological	3	Shaprio-Wilk test	n/a
